# Supplementary material for: Breathable and Stretchable Organic Electrochemical Transistors with Laminated Porous Structures for Glucose Sensing
Source: Sensors (Basel). 2023 Aug 3;23(15):6910. doi: 10.3390/s23156910 (PMC10422285; doi:10.3390/s23156910)
Supplement: Supplementary file 1 [file sensors-23-06910-s001.zip]

Archive with 1 entries (1 files):
- sensors-2521340-supplementary.pdf
